# Supplementary material for: Causonissessilifolia (Vitaceae), a new species from Thailand
Source: PhytoKeys. 2021 Nov 15;185:55–64. doi: 10.3897/phytokeys.185.75570 (PMC8608785; doi:10.3897/phytokeys.185.75570)
Supplement: XML Treatment for Causonis sessilifolia [file phytokeys.185.75570-treatment1.xml]

<!DOCTYPE tp:taxon-treatment
  PUBLIC "-//TaxonX//DTD Taxonomic Treatment Publishing DTD v0 20100105//EN" "tax-treatment-NSO.dtd">
<tp:taxon-treatment xmlns:tp="http://www.plazi.org/taxpub"><tp:treatment-meta><kwd-group><label>Taxon classification</label><kwd>
              <named-content content-type="kingdom">Plantae</named-content>
            </kwd><kwd>
              <named-content content-type="order">Vitales</named-content>
            </kwd><kwd>
              <named-content content-type="family">Vitaceae</named-content>
            </kwd></kwd-group><mixed-citation publication-type="journal"><person-group><name><surname>Trias-Blasi</surname><given-names>Anna</given-names></name><name><surname>Poopath</surname><given-names>Manop</given-names></name><name><surname>Lu</surname><given-names>Li-Min</given-names></name><name><surname>Parmar</surname><given-names>Gaurav</given-names></name></person-group><article-title><italic><tp:taxon-name><tp:taxon-name-part taxon-name-part-type="genus" reg="Causonis">Causonis</tp:taxon-name-part><tp:taxon-name-part taxon-name-part-type="species" reg="sessilifolia">sessilifolia</tp:taxon-name-part></tp:taxon-name></italic> (<tp:taxon-name><tp:taxon-name-part taxon-name-part-type="family">Vitaceae</tp:taxon-name-part></tp:taxon-name>), a new species from Thailand</article-title><source>PhytoKeys</source><day>15</day><month>11</month><year>2021</year><volume>185</volume><fpage>55</fpage><lpage>64</lpage><pub-id pub-id-type="doi">10.3897/phytokeys.185.75570</pub-id></mixed-citation></tp:treatment-meta><tp:nomenclature><tp:taxon-name>
            <object-id xmlns:xlink="http://www.w3.org/1999/xlink" content-type="arpha" xlink:type="simple">65DE1A62-4FC7-5AF2-8282-63ECDE9D077D</object-id>
            <tp:taxon-name-part taxon-name-part-type="genus" reg="Causonis">Causonis</tp:taxon-name-part>
            <tp:taxon-name-part taxon-name-part-type="species" reg="sessilifolia">sessilifolia</tp:taxon-name-part>
            <object-id xmlns:xlink="http://www.w3.org/1999/xlink" content-type="ipni" xlink:type="simple">urn:lsid:ipni.org:names:77222603-1</object-id>
          </tp:taxon-name><tp:taxon-authority>Trias-Blasi &amp; G.Parmar</tp:taxon-authority><tp:taxon-status xmlns:xlink="http://www.w3.org/1999/xlink" xlink:type="simple">sp. nov.</tp:taxon-status></tp:nomenclature><tp:treatment-sec sec-type="diagnosis" id="SECID0EIIAC"><title>Diagnosis.</title><p>Morphologically, <italic><tp:taxon-name><tp:taxon-name-part taxon-name-part-type="genus" reg="Causonis">Causonis</tp:taxon-name-part><tp:taxon-name-part taxon-name-part-type="species" reg="sessilifolia">sessilifolia</tp:taxon-name-part></tp:taxon-name></italic> and <italic><tp:taxon-name><tp:taxon-name-part taxon-name-part-type="genus" reg="Causonis">Causonis</tp:taxon-name-part><tp:taxon-name-part taxon-name-part-type="species" reg="japonica">japonica</tp:taxon-name-part></tp:taxon-name></italic> (Thunb. ex Murray) Raf. share similarity in possessing 5-foliolate leaves, but the former taxon has sessile leaves and 2–5-furcate tendrils (vs. petiolate leaves and 2–3-furcate tendrils in <italic><tp:taxon-name><tp:taxon-name-part taxon-name-part-type="genus" reg="Causonis">C.</tp:taxon-name-part><tp:taxon-name-part taxon-name-part-type="species" reg="japonica">japonica</tp:taxon-name-part></tp:taxon-name></italic>).</p><table-wrap id="T1" position="float" orientation="portrait"><label>Table 1.</label><caption><p>Voucher information and GenBank accession numbers for the sequences used in this study.</p></caption><table id="TID0ET1AE" rules="all"><tbody><tr><th rowspan="1" colspan="1">Taxon</th><th rowspan="1" colspan="1">Voucher No.</th><th rowspan="1" colspan="1">Locality</th><th rowspan="1" colspan="1">
                    <italic>atpB-rbcL</italic>
                  </th><th rowspan="1" colspan="1">
                    <italic>trnC-petN</italic>
                  </th><th rowspan="1" colspan="1">
                    <italic>trnH-psbA</italic>
                  </th><th rowspan="1" colspan="1">
                    <italic>trnL-F</italic>
                  </th></tr><tr><td rowspan="1" colspan="1"><italic><tp:taxon-name><tp:taxon-name-part taxon-name-part-type="genus" reg="Causonis">Causonis</tp:taxon-name-part><tp:taxon-name-part taxon-name-part-type="species" reg="australasica">australasica</tp:taxon-name-part></tp:taxon-name></italic> L.M.Lu &amp; Jackes</td><td rowspan="1" colspan="1"><italic>AU015</italic> (PE)</td><td rowspan="1" colspan="1">Australia, Queensland</td><td rowspan="1" colspan="1">
                    <ext-link xmlns:xlink="http://www.w3.org/1999/xlink" ext-link-type="gen" xlink:href="MW408585" xlink:type="simple">MW408585</ext-link>
                  </td><td rowspan="1" colspan="1">
                    <ext-link xmlns:xlink="http://www.w3.org/1999/xlink" ext-link-type="gen" xlink:href="MW408375" xlink:type="simple">MW408375</ext-link>
                  </td><td rowspan="1" colspan="1">
                    <ext-link xmlns:xlink="http://www.w3.org/1999/xlink" ext-link-type="gen" xlink:href="MW408696" xlink:type="simple">MW408696</ext-link>
                  </td><td rowspan="1" colspan="1">
                    <ext-link xmlns:xlink="http://www.w3.org/1999/xlink" ext-link-type="gen" xlink:href="MW408491" xlink:type="simple">MW408491</ext-link>
                  </td></tr><tr><td rowspan="1" colspan="1"><italic><tp:taxon-name><tp:taxon-name-part taxon-name-part-type="genus" reg="Causonis">Causonis</tp:taxon-name-part><tp:taxon-name-part taxon-name-part-type="species" reg="clematidea">clematidea</tp:taxon-name-part></tp:taxon-name></italic> (F.Muell.) Jackes</td><td rowspan="1" colspan="1"><italic>Wen 12184</italic> (US)</td><td rowspan="1" colspan="1">Australia, New South Wales, Sydney (cult.)</td><td rowspan="1" colspan="1">
                    <ext-link xmlns:xlink="http://www.w3.org/1999/xlink" ext-link-type="gen" xlink:href="KC166297" xlink:type="simple">KC166297</ext-link>
                  </td><td rowspan="1" colspan="1">
                    <ext-link xmlns:xlink="http://www.w3.org/1999/xlink" ext-link-type="gen" xlink:href="KC166475" xlink:type="simple">KC166475</ext-link>
                  </td><td rowspan="1" colspan="1">
                    <ext-link xmlns:xlink="http://www.w3.org/1999/xlink" ext-link-type="gen" xlink:href="KC166552" xlink:type="simple">KC166552</ext-link>
                  </td><td rowspan="1" colspan="1">
                    <ext-link xmlns:xlink="http://www.w3.org/1999/xlink" ext-link-type="gen" xlink:href="KC166625" xlink:type="simple">KC166625</ext-link>
                  </td></tr><tr><td rowspan="1" colspan="1"><italic><tp:taxon-name><tp:taxon-name-part taxon-name-part-type="genus" reg="Causonis">Causonis</tp:taxon-name-part><tp:taxon-name-part taxon-name-part-type="species" reg="corniculata">corniculata</tp:taxon-name-part></tp:taxon-name></italic> (Benth.) J.Wen &amp; L.M.Lu</td><td rowspan="1" colspan="1"><italic>YSL4758</italic> (PE)</td><td rowspan="1" colspan="1">China, Taiwan</td><td rowspan="1" colspan="1">
                    <ext-link xmlns:xlink="http://www.w3.org/1999/xlink" ext-link-type="gen" xlink:href="MW408551" xlink:type="simple">MW408551</ext-link>
                  </td><td rowspan="1" colspan="1">
                    <ext-link xmlns:xlink="http://www.w3.org/1999/xlink" ext-link-type="gen" xlink:href="MW408342" xlink:type="simple">MW408342</ext-link>
                  </td><td rowspan="1" colspan="1">
                    <ext-link xmlns:xlink="http://www.w3.org/1999/xlink" ext-link-type="gen" xlink:href="MW408665" xlink:type="simple">MW408665</ext-link>
                  </td><td rowspan="1" colspan="1">
                    <ext-link xmlns:xlink="http://www.w3.org/1999/xlink" ext-link-type="gen" xlink:href="MW408460" xlink:type="simple">MW408460</ext-link>
                  </td></tr><tr><td rowspan="1" colspan="1"><italic><tp:taxon-name><tp:taxon-name-part taxon-name-part-type="genus" reg="Causonis">Causonis</tp:taxon-name-part><tp:taxon-name-part taxon-name-part-type="species" reg="daliensis">daliensis</tp:taxon-name-part></tp:taxon-name></italic> (C.L.Li) G.Parmar &amp; L.M.Lu</td><td rowspan="1" colspan="1"><italic>VN2014116</italic> (PE)</td><td rowspan="1" colspan="1">Vietnam, Lam Dong</td><td rowspan="1" colspan="1">
                    <ext-link xmlns:xlink="http://www.w3.org/1999/xlink" ext-link-type="gen" xlink:href="MW408540" xlink:type="simple">MW408540</ext-link>
                  </td><td rowspan="1" colspan="1">
                    <ext-link xmlns:xlink="http://www.w3.org/1999/xlink" ext-link-type="gen" xlink:href="MW408333" xlink:type="simple">MW408333</ext-link>
                  </td><td rowspan="1" colspan="1">
                    <ext-link xmlns:xlink="http://www.w3.org/1999/xlink" ext-link-type="gen" xlink:href="MW408654" xlink:type="simple">MW408654</ext-link>
                  </td><td rowspan="1" colspan="1">
                    <ext-link xmlns:xlink="http://www.w3.org/1999/xlink" ext-link-type="gen" xlink:href="MW408450" xlink:type="simple">MW408450</ext-link>
                  </td></tr><tr><td rowspan="1" colspan="1"><italic><tp:taxon-name><tp:taxon-name-part taxon-name-part-type="genus" reg="Causonis">Causonis</tp:taxon-name-part><tp:taxon-name-part taxon-name-part-type="species" reg="fugongensis">fugongensis</tp:taxon-name-part></tp:taxon-name></italic> (C.L.Li) G.Parmar &amp; L.M.Lu</td><td rowspan="1" colspan="1"><italic><ext-link xmlns:xlink="http://www.w3.org/1999/xlink" ext-link-type="gen" xlink:href="CPG36648" xlink:type="simple">CPG36648</ext-link></italic> (PE)</td><td rowspan="1" colspan="1">Myanmar, Kachin</td><td rowspan="1" colspan="1">
                    <ext-link xmlns:xlink="http://www.w3.org/1999/xlink" ext-link-type="gen" xlink:href="MW408564" xlink:type="simple">MW408564</ext-link>
                  </td><td rowspan="1" colspan="1">
                    <ext-link xmlns:xlink="http://www.w3.org/1999/xlink" ext-link-type="gen" xlink:href="MW408355" xlink:type="simple">MW408355</ext-link>
                  </td><td rowspan="1" colspan="1">
                    <ext-link xmlns:xlink="http://www.w3.org/1999/xlink" ext-link-type="gen" xlink:href="MW408676" xlink:type="simple">MW408676</ext-link>
                  </td><td rowspan="1" colspan="1">
                    <ext-link xmlns:xlink="http://www.w3.org/1999/xlink" ext-link-type="gen" xlink:href="MW408473" xlink:type="simple">MW408473</ext-link>
                  </td></tr><tr><td rowspan="1" colspan="1">
                    <tp:taxon-name><tp:taxon-name-part taxon-name-part-type="genus" reg="Causonis">Causonis</tp:taxon-name-part><tp:taxon-name-part taxon-name-part-type="species" reg="japonica">japonica</tp:taxon-name-part><tp:taxon-name-part taxon-name-part-type="basionym-authority">(Thunb.)</tp:taxon-name-part><tp:taxon-name-part taxon-name-part-type="authority">Raf.</tp:taxon-name-part><tp:taxon-name-part taxon-name-part-type="infraspecific-rank">var.</tp:taxon-name-part><tp:taxon-name-part taxon-name-part-type="variety" reg="japonica">japonica</tp:taxon-name-part></tp:taxon-name>
                  </td><td rowspan="1" colspan="1"><italic>Wen 8537</italic> (US)</td><td rowspan="1" colspan="1">Japan, Chiba</td><td rowspan="1" colspan="1">
                    <ext-link xmlns:xlink="http://www.w3.org/1999/xlink" ext-link-type="gen" xlink:href="KC166313" xlink:type="simple">KC166313</ext-link>
                  </td><td rowspan="1" colspan="1">
                    <ext-link xmlns:xlink="http://www.w3.org/1999/xlink" ext-link-type="gen" xlink:href="KC166488" xlink:type="simple">KC166488</ext-link>
                  </td><td rowspan="1" colspan="1">
                    <ext-link xmlns:xlink="http://www.w3.org/1999/xlink" ext-link-type="gen" xlink:href="KC166564" xlink:type="simple">KC166564</ext-link>
                  </td><td rowspan="1" colspan="1">
                    <ext-link xmlns:xlink="http://www.w3.org/1999/xlink" ext-link-type="gen" xlink:href="KC166637" xlink:type="simple">KC166637</ext-link>
                  </td></tr><tr><td rowspan="1" colspan="1"><tp:taxon-name><tp:taxon-name-part taxon-name-part-type="genus" reg="Causonis">Causonis</tp:taxon-name-part><tp:taxon-name-part taxon-name-part-type="species" reg="japonica">japonica</tp:taxon-name-part><tp:taxon-name-part taxon-name-part-type="infraspecific-rank">var.</tp:taxon-name-part><tp:taxon-name-part taxon-name-part-type="variety" reg="pseudotrifolia">pseudotrifolia</tp:taxon-name-part></tp:taxon-name> (W.T.Wang) G.Parmar &amp; J.Wen</td><td rowspan="1" colspan="1"><italic>Wen 8085</italic> (US)</td><td rowspan="1" colspan="1">China, Chongqing</td><td rowspan="1" colspan="1">
                    <ext-link xmlns:xlink="http://www.w3.org/1999/xlink" ext-link-type="gen" xlink:href="AB234920" xlink:type="simple">AB234920</ext-link>
                  </td><td rowspan="1" colspan="1">
                    <ext-link xmlns:xlink="http://www.w3.org/1999/xlink" ext-link-type="gen" xlink:href="KC166498" xlink:type="simple">KC166498</ext-link>
                  </td><td rowspan="1" colspan="1">
                    <ext-link xmlns:xlink="http://www.w3.org/1999/xlink" ext-link-type="gen" xlink:href="KC166573" xlink:type="simple">KC166573</ext-link>
                  </td><td rowspan="1" colspan="1">
                    <ext-link xmlns:xlink="http://www.w3.org/1999/xlink" ext-link-type="gen" xlink:href="AB235006" xlink:type="simple">AB235006</ext-link>
                  </td></tr><tr><td rowspan="2" colspan="1"><italic><tp:taxon-name><tp:taxon-name-part taxon-name-part-type="genus" reg="Causonis">Causonis</tp:taxon-name-part><tp:taxon-name-part taxon-name-part-type="species" reg="maritima">maritima</tp:taxon-name-part></tp:taxon-name></italic> (Jackes) Jackes</td><td rowspan="1" colspan="1"><italic>AU020</italic> (PE)</td><td rowspan="1" colspan="1">Australia, Queensland</td><td rowspan="1" colspan="1">
                    <ext-link xmlns:xlink="http://www.w3.org/1999/xlink" ext-link-type="gen" xlink:href="MW408567" xlink:type="simple">MW408567</ext-link>
                  </td><td rowspan="1" colspan="1">
                    <ext-link xmlns:xlink="http://www.w3.org/1999/xlink" ext-link-type="gen" xlink:href="MW408358" xlink:type="simple">MW408358</ext-link>
                  </td><td rowspan="1" colspan="1">
                    <ext-link xmlns:xlink="http://www.w3.org/1999/xlink" ext-link-type="gen" xlink:href="MW408679" xlink:type="simple">MW408679</ext-link>
                  </td><td rowspan="1" colspan="1">
                    <ext-link xmlns:xlink="http://www.w3.org/1999/xlink" ext-link-type="gen" xlink:href="MW408476" xlink:type="simple">MW408476</ext-link>
                  </td></tr><tr><td rowspan="1" colspan="1"><italic>Wen 9403</italic> (US)</td><td rowspan="1" colspan="1">China, Taiwan</td><td rowspan="1" colspan="1">
                    <ext-link xmlns:xlink="http://www.w3.org/1999/xlink" ext-link-type="gen" xlink:href="KC166314" xlink:type="simple">KC166314</ext-link>
                  </td><td rowspan="1" colspan="1">
                    <ext-link xmlns:xlink="http://www.w3.org/1999/xlink" ext-link-type="gen" xlink:href="JF437193" xlink:type="simple">JF437193</ext-link>
                  </td><td rowspan="1" colspan="1">
                    <ext-link xmlns:xlink="http://www.w3.org/1999/xlink" ext-link-type="gen" xlink:href="JF437079" xlink:type="simple">JF437079</ext-link>
                  </td><td rowspan="1" colspan="1">
                    <ext-link xmlns:xlink="http://www.w3.org/1999/xlink" ext-link-type="gen" xlink:href="JF437299" xlink:type="simple">JF437299</ext-link>
                  </td></tr><tr><td rowspan="1" colspan="1"><italic><tp:taxon-name><tp:taxon-name-part taxon-name-part-type="genus" reg="Causonis">Causonis</tp:taxon-name-part><tp:taxon-name-part taxon-name-part-type="species" reg="mollis">mollis</tp:taxon-name-part></tp:taxon-name></italic> (Wall. ex M.A.Lawson) G.Parmar &amp; J.Wen</td><td rowspan="1" colspan="1"><italic><ext-link xmlns:xlink="http://www.w3.org/1999/xlink" ext-link-type="gen" xlink:href="CPG23617" xlink:type="simple">CPG23617</ext-link></italic> (PE)</td><td rowspan="1" colspan="1">Vietnam, Vinh Phuc</td><td rowspan="1" colspan="1">
                    <ext-link xmlns:xlink="http://www.w3.org/1999/xlink" ext-link-type="gen" xlink:href="MW408535" xlink:type="simple">MW408535</ext-link>
                  </td><td rowspan="1" colspan="1">
                    <ext-link xmlns:xlink="http://www.w3.org/1999/xlink" ext-link-type="gen" xlink:href="MW408328" xlink:type="simple">MW408328</ext-link>
                  </td><td rowspan="1" colspan="1">
                    <ext-link xmlns:xlink="http://www.w3.org/1999/xlink" ext-link-type="gen" xlink:href="MW408650" xlink:type="simple">MW408650</ext-link>
                  </td><td rowspan="1" colspan="1">
                    <ext-link xmlns:xlink="http://www.w3.org/1999/xlink" ext-link-type="gen" xlink:href="MW408445" xlink:type="simple">MW408445</ext-link>
                  </td></tr><tr><td rowspan="1" colspan="1"><italic><tp:taxon-name><tp:taxon-name-part taxon-name-part-type="genus" reg="Causonis">Causonis</tp:taxon-name-part><tp:taxon-name-part taxon-name-part-type="species" reg="sessilifolia">sessilifolia</tp:taxon-name-part></tp:taxon-name></italic> Trias-Blasi &amp; G.Parmar</td><td rowspan="1" colspan="1">Poopath &amp; Duangjai 2511</td><td rowspan="1" colspan="1">Thailand, Nakhon Sawan</td><td rowspan="1" colspan="1">
                    <ext-link xmlns:xlink="http://www.w3.org/1999/xlink" ext-link-type="gen" xlink:href="OK338627" xlink:type="simple">OK338627</ext-link>
                  </td><td rowspan="1" colspan="1">
                    <ext-link xmlns:xlink="http://www.w3.org/1999/xlink" ext-link-type="gen" xlink:href="OK338628" xlink:type="simple">OK338628</ext-link>
                  </td><td rowspan="1" colspan="1">
                    <ext-link xmlns:xlink="http://www.w3.org/1999/xlink" ext-link-type="gen" xlink:href="OK338629" xlink:type="simple">OK338629</ext-link>
                  </td><td rowspan="1" colspan="1">
                    <ext-link xmlns:xlink="http://www.w3.org/1999/xlink" ext-link-type="gen" xlink:href="OK338630" xlink:type="simple">OK338630</ext-link>
                  </td></tr><tr><td rowspan="1" colspan="1"><tp:taxon-name><tp:taxon-name-part taxon-name-part-type="genus" reg="Causonis">Causonis</tp:taxon-name-part><tp:taxon-name-part taxon-name-part-type="species" reg="timoriensis">timoriensis</tp:taxon-name-part><tp:taxon-name-part taxon-name-part-type="infraspecific-rank">var.</tp:taxon-name-part><tp:taxon-name-part taxon-name-part-type="variety" reg="mekongensis">mekongensis</tp:taxon-name-part></tp:taxon-name> (C.Y.Wu ex W.T.Wang) G.Parmar &amp; L.M.Lu</td><td rowspan="1" colspan="1"><italic><ext-link xmlns:xlink="http://www.w3.org/1999/xlink" ext-link-type="gen" xlink:href="CPG18926" xlink:type="simple">CPG18926</ext-link></italic> (PE)</td><td rowspan="1" colspan="1">China, Yunnan</td><td rowspan="1" colspan="1">
                    <ext-link xmlns:xlink="http://www.w3.org/1999/xlink" ext-link-type="gen" xlink:href="MW408580" xlink:type="simple">MW408580</ext-link>
                  </td><td rowspan="1" colspan="1">
                    <ext-link xmlns:xlink="http://www.w3.org/1999/xlink" ext-link-type="gen" xlink:href="MW408370" xlink:type="simple">MW408370</ext-link>
                  </td><td rowspan="1" colspan="1">
                    <ext-link xmlns:xlink="http://www.w3.org/1999/xlink" ext-link-type="gen" xlink:href="MW408692" xlink:type="simple">MW408692</ext-link>
                  </td><td rowspan="1" colspan="1">
                    <ext-link xmlns:xlink="http://www.w3.org/1999/xlink" ext-link-type="gen" xlink:href="MW408486" xlink:type="simple">MW408486</ext-link>
                  </td></tr><tr><td rowspan="5" colspan="1"><italic><tp:taxon-name><tp:taxon-name-part taxon-name-part-type="genus" reg="Causonis">Causonis</tp:taxon-name-part><tp:taxon-name-part taxon-name-part-type="species" reg="trifolia">trifolia</tp:taxon-name-part></tp:taxon-name></italic> (L.) Mabb. &amp; J.Wen</td><td rowspan="1" colspan="1"><italic><ext-link xmlns:xlink="http://www.w3.org/1999/xlink" ext-link-type="gen" xlink:href="CPG27533" xlink:type="simple">CPG27533</ext-link></italic> (PE)</td><td rowspan="1" colspan="1">China, Yunnan</td><td rowspan="1" colspan="1">
                    <ext-link xmlns:xlink="http://www.w3.org/1999/xlink" ext-link-type="gen" xlink:href="MW408575" xlink:type="simple">MW408575</ext-link>
                  </td><td rowspan="1" colspan="1">
                    <ext-link xmlns:xlink="http://www.w3.org/1999/xlink" ext-link-type="gen" xlink:href="MW408365" xlink:type="simple">MW408365</ext-link>
                  </td><td rowspan="1" colspan="1">
                    <ext-link xmlns:xlink="http://www.w3.org/1999/xlink" ext-link-type="gen" xlink:href="MW408687" xlink:type="simple">MW408687</ext-link>
                  </td><td rowspan="1" colspan="1">–</td></tr><tr><td rowspan="1" colspan="1"><italic><ext-link xmlns:xlink="http://www.w3.org/1999/xlink" ext-link-type="gen" xlink:href="CPG38701" xlink:type="simple">CPG38701</ext-link></italic> (PE)</td><td rowspan="1" colspan="1">India, Kerala</td><td rowspan="1" colspan="1">
                    <ext-link xmlns:xlink="http://www.w3.org/1999/xlink" ext-link-type="gen" xlink:href="MW408576" xlink:type="simple">MW408576</ext-link>
                  </td><td rowspan="1" colspan="1">
                    <ext-link xmlns:xlink="http://www.w3.org/1999/xlink" ext-link-type="gen" xlink:href="MW408366" xlink:type="simple">MW408366</ext-link>
                  </td><td rowspan="1" colspan="1">
                    <ext-link xmlns:xlink="http://www.w3.org/1999/xlink" ext-link-type="gen" xlink:href="MW408688" xlink:type="simple">MW408688</ext-link>
                  </td><td rowspan="1" colspan="1">–</td></tr><tr><td rowspan="1" colspan="1"><italic>LA17</italic> (PE)</td><td rowspan="1" colspan="1">Laos, Luang Namtha</td><td rowspan="1" colspan="1">
                    <ext-link xmlns:xlink="http://www.w3.org/1999/xlink" ext-link-type="gen" xlink:href="MW408577" xlink:type="simple">MW408577</ext-link>
                  </td><td rowspan="1" colspan="1">
                    <ext-link xmlns:xlink="http://www.w3.org/1999/xlink" ext-link-type="gen" xlink:href="MW408367" xlink:type="simple">MW408367</ext-link>
                  </td><td rowspan="1" colspan="1">
                    <ext-link xmlns:xlink="http://www.w3.org/1999/xlink" ext-link-type="gen" xlink:href="MW408689" xlink:type="simple">MW408689</ext-link>
                  </td><td rowspan="1" colspan="1">
                    <ext-link xmlns:xlink="http://www.w3.org/1999/xlink" ext-link-type="gen" xlink:href="MW408484" xlink:type="simple">MW408484</ext-link>
                  </td></tr><tr><td rowspan="1" colspan="1"><italic>Wen 7488</italic> (US)</td><td rowspan="1" colspan="1">Thailand, Chiang Mai</td><td rowspan="1" colspan="1">
                    <ext-link xmlns:xlink="http://www.w3.org/1999/xlink" ext-link-type="gen" xlink:href="KC166323" xlink:type="simple">KC166323</ext-link>
                  </td><td rowspan="1" colspan="1">
                    <ext-link xmlns:xlink="http://www.w3.org/1999/xlink" ext-link-type="gen" xlink:href="KC166500" xlink:type="simple">KC166500</ext-link>
                  </td><td rowspan="1" colspan="1">
                    <ext-link xmlns:xlink="http://www.w3.org/1999/xlink" ext-link-type="gen" xlink:href="KC166574" xlink:type="simple">KC166574</ext-link>
                  </td><td rowspan="1" colspan="1">
                    <ext-link xmlns:xlink="http://www.w3.org/1999/xlink" ext-link-type="gen" xlink:href="AB235007" xlink:type="simple">AB235007</ext-link>
                  </td></tr><tr><td rowspan="1" colspan="1"><italic><ext-link xmlns:xlink="http://www.w3.org/1999/xlink" ext-link-type="gen" xlink:href="CPG19178" xlink:type="simple">CPG19178</ext-link></italic> (PE)</td><td rowspan="1" colspan="1">Indonesia, Bali</td><td rowspan="1" colspan="1">
                    <ext-link xmlns:xlink="http://www.w3.org/1999/xlink" ext-link-type="gen" xlink:href="KC428757" xlink:type="simple">KC428757</ext-link>
                  </td><td rowspan="1" colspan="1">
                    <ext-link xmlns:xlink="http://www.w3.org/1999/xlink" ext-link-type="gen" xlink:href="KC428783" xlink:type="simple">KC428783</ext-link>
                  </td><td rowspan="1" colspan="1">
                    <ext-link xmlns:xlink="http://www.w3.org/1999/xlink" ext-link-type="gen" xlink:href="KC428800" xlink:type="simple">KC428800</ext-link>
                  </td><td rowspan="1" colspan="1">
                    <ext-link xmlns:xlink="http://www.w3.org/1999/xlink" ext-link-type="gen" xlink:href="KC428819" xlink:type="simple">KC428819</ext-link>
                  </td></tr><tr><td rowspan="1" colspan="1"><italic><tp:taxon-name><tp:taxon-name-part taxon-name-part-type="genus" reg="Pseudocayratia">Pseudocayratia</tp:taxon-name-part><tp:taxon-name-part taxon-name-part-type="species" reg="pengiana">pengiana</tp:taxon-name-part></tp:taxon-name></italic> Hsu &amp; J.Wen</td><td rowspan="1" colspan="1"><italic>YSL4764</italic> (PE)</td><td rowspan="1" colspan="1">China, Taiwan</td><td rowspan="1" colspan="1">
                    <ext-link xmlns:xlink="http://www.w3.org/1999/xlink" ext-link-type="gen" xlink:href="MW408587" xlink:type="simple">MW408587</ext-link>
                  </td><td rowspan="1" colspan="1">
                    <ext-link xmlns:xlink="http://www.w3.org/1999/xlink" ext-link-type="gen" xlink:href="MW408377" xlink:type="simple">MW408377</ext-link>
                  </td><td rowspan="1" colspan="1">
                    <ext-link xmlns:xlink="http://www.w3.org/1999/xlink" ext-link-type="gen" xlink:href="MW408698" xlink:type="simple">MW408698</ext-link>
                  </td><td rowspan="1" colspan="1">
                    <ext-link xmlns:xlink="http://www.w3.org/1999/xlink" ext-link-type="gen" xlink:href="MW408493" xlink:type="simple">MW408493</ext-link>
                  </td></tr><tr><td rowspan="1" colspan="1"><italic><tp:taxon-name><tp:taxon-name-part taxon-name-part-type="genus" reg="Pseudocayratia">Pseudocayratia</tp:taxon-name-part><tp:taxon-name-part taxon-name-part-type="species" reg="speciosa">speciosa</tp:taxon-name-part></tp:taxon-name></italic> J.Wen &amp; L.M.Lu</td><td rowspan="1" colspan="1"><italic>Wen 12026</italic> (US)</td><td rowspan="1" colspan="1">China, Fujian</td><td rowspan="1" colspan="1">
                    <ext-link xmlns:xlink="http://www.w3.org/1999/xlink" ext-link-type="gen" xlink:href="KC166377" xlink:type="simple">KC166377</ext-link>
                  </td><td rowspan="1" colspan="1">–</td><td rowspan="1" colspan="1">
                    <ext-link xmlns:xlink="http://www.w3.org/1999/xlink" ext-link-type="gen" xlink:href="KC166616" xlink:type="simple">KC166616</ext-link>
                  </td><td rowspan="1" colspan="1">
                    <ext-link xmlns:xlink="http://www.w3.org/1999/xlink" ext-link-type="gen" xlink:href="KC166682" xlink:type="simple">KC166682</ext-link>
                  </td></tr></tbody></table><table-wrap-foot><fn><p>“–” represents missing sequences.</p></fn></table-wrap-foot></table-wrap></tp:treatment-sec><tp:treatment-sec sec-type="type material" id="SECID0EJPAE"><title>Type material.</title><p><bold>Thailand. Northern floristic region</bold>: Nakhon Sawan, Muang, Kriangkrai subdistrict, abandoned area at the bridge of Kriangkrai Canal, <named-content xmlns:xlink="http://www.w3.org/1999/xlink" content-type="dwc:verbatimCoordinates" xlink:type="simple"><named-content content-type="geo-json" specific-use="{&#34;type&#34;:&#34;Point&#34;,&#34;coordinates&#34;:[100.185833,15.744444]}" id="NCID0EUPAE" xlink:type="simple">15°44'40"N, 100°11'9"E</named-content></named-content>, 23 October 2019, M. Poopath &amp; S. Duangjai 2511 (holotype, BKF! (<ext-link xmlns:xlink="http://www.w3.org/1999/xlink" ext-link-type="gen" xlink:href="SN229663" xlink:type="simple">SN229663</ext-link> (Fig. <xref ref-type="fig" rid="F5">5</xref>)), isotype BKF! (<ext-link xmlns:xlink="http://www.w3.org/1999/xlink" ext-link-type="gen" xlink:href="SN229662" xlink:type="simple">SN229662</ext-link>)).</p></tp:treatment-sec><tp:treatment-sec sec-type="description" id="SECID0E4PAE"><title>Description.</title><p>Slender herbaceous climber. <italic>Stem</italic> cylindrical, 2–5 mm diameter, branched, glabrous, young stems purplish-green, hairy with some bent hairs to glabrous; tendril 2–5-furcate, slender, wiry, leaf-opposed, cylindrical, with a straight section, then bifurcating and coiling, 5–10 cm long, glabrous. <italic>Leaves</italic> compound, pedately 5-foliolate, alternate or opposite; petiole absent, central petiolule 0.5–1.5(–3) cm long, middle petiolules sessile, lateral petiolules 0.5–2 mm long, mostly glabrous, sometimes with bent hairs; central leaflet blade lanceolate to slightly rhombic, 2–5 by 1–2.5 cm, base cuneate; middle leaflet blade lanceolate, 1–3 by 0.5–1.5 cm; lateral leaflet blade lanceolate often with a single asymmetric acute lobe, 0.5–1.75 by 0.2–1.25 cm, base cuneate; margin broadly denticulate, apex acuminate to mucronate; adaxial and abaxial sides glabrous, mid-rib raised on upper surface, each leaflet with 2–5 pairs of lateral veins, if leaflet lobed then lower lateral vein may be more distinct. <italic>Inflorescence</italic> ramified, interfoliar or pseudo-terminal, mostly dividing dichotomously, with numerous ramifications, 0.7–2 by 1–2.5 cm, lax, erect; peduncle 2–8 cm long, glabrous, pedicel 0.75–2 mm long, glabrous. Buds ovoid, 1–2 by 1–2 mm. <italic>Calyx</italic> cupuliform, entire, margin sinuate, 0.5–1 by 1–1.25 mm, glabrous, dark red. <italic>Corolla</italic> petals 4, ovate, 1.5–2 by 1.25–2 mm, apex cucullate, glabrous, dark red. <italic>Stamens</italic> 4; filaments flattened, broadening at the base, 1 mm long, cream; anthers elliptic, medifixed, 0.5–1 mm long, cream. <italic>Ovary</italic> adnate to the disc; disc with 4 distinct lobes, cupular, 0.5 by 1.5 mm, glabrous, dark red outside and whitish inside. <italic>Style</italic> conical, 0.5 mm long; stigma inconspicuous, dark red. <italic>Fruit</italic> berry, globose, 4–7 mm in diameter, glabrous, smooth, green. <italic>Seeds</italic> 2, 4–5 by 3 mm, adaxial side with two faces, abaxial side convex and ovate with a linear chalazal knot (Fig. <xref ref-type="fig" rid="F2">2</xref>).</p><fig id="F2" position="float" orientation="portrait"><object-id xmlns:xlink="http://www.w3.org/1999/xlink" content-type="doi" xlink:type="simple">10.3897/phytokeys.185.75570.figure2</object-id><object-id xmlns:xlink="http://www.w3.org/1999/xlink" content-type="arpha" xlink:type="simple">B44F6F96-A7F1-5D94-B6FA-6B20ACCB6DFC</object-id><label>Figure 2.</label><caption><p><italic><tp:taxon-name><tp:taxon-name-part taxon-name-part-type="genus" reg="Causonis">Causonis</tp:taxon-name-part><tp:taxon-name-part taxon-name-part-type="species" reg="sessilifolia">sessilifolia</tp:taxon-name-part></tp:taxon-name></italic><bold>A</bold> habit <bold>B</bold> pedately 5-foliolate leaves <bold>C</bold> flowers and opposite leaves <bold>D</bold> fruits. Images: Sutee Duangjai and Manop Poopath.</p></caption><graphic xmlns:xlink="http://www.w3.org/1999/xlink" xlink:href="phytokeys-185-055-g002.jpg" position="float" orientation="portrait" xlink:type="simple" id="oo_611106.jpg"><uri content-type="original_file" xlink:type="simple">https://binary.pensoft.net/fig/611106</uri></graphic></fig></tp:treatment-sec><tp:treatment-sec sec-type="phenology" id="SECID0E2RAE"><title>Phenology.</title><p>Flowering and fruiting in October.</p><fig id="F3" position="float" orientation="portrait"><object-id xmlns:xlink="http://www.w3.org/1999/xlink" content-type="doi" xlink:type="simple">10.3897/phytokeys.185.75570.figure3</object-id><object-id xmlns:xlink="http://www.w3.org/1999/xlink" content-type="arpha" xlink:type="simple">C5A3111C-CBB9-5F87-A6E1-F5FC81CD4512</object-id><label>Figure 3.</label><caption><p><italic><tp:taxon-name><tp:taxon-name-part taxon-name-part-type="genus" reg="Causonis">Causonis</tp:taxon-name-part><tp:taxon-name-part taxon-name-part-type="species" reg="sessilifolia">sessilifolia</tp:taxon-name-part></tp:taxon-name></italic>. Habitat. Images: Manop Poopath.</p></caption><graphic xmlns:xlink="http://www.w3.org/1999/xlink" xlink:href="phytokeys-185-055-g003.jpg" position="float" orientation="portrait" xlink:type="simple" id="oo_611107.jpg"><uri content-type="original_file" xlink:type="simple">https://binary.pensoft.net/fig/611107</uri></graphic></fig></tp:treatment-sec><tp:treatment-sec sec-type="etymology" id="SECID0EYSAE"><title>Etymology.</title><p>The specific epithet “<italic>sessilifolia</italic>” refers to the sessile leaves of the taxon.</p><fig id="F4" position="float" orientation="portrait"><object-id xmlns:xlink="http://www.w3.org/1999/xlink" content-type="doi" xlink:type="simple">10.3897/phytokeys.185.75570.figure4</object-id><object-id xmlns:xlink="http://www.w3.org/1999/xlink" content-type="arpha" xlink:type="simple">A12123C3-A4B4-5BA8-865D-DDEBE7E5A0B3</object-id><label>Figure 4.</label><caption><p>Phylogeny of selected species of <italic><tp:taxon-name><tp:taxon-name-part taxon-name-part-type="genus" reg="Causonis">Causonis</tp:taxon-name-part></tp:taxon-name></italic> including <italic><tp:taxon-name><tp:taxon-name-part taxon-name-part-type="genus" reg="Causonis">C.</tp:taxon-name-part><tp:taxon-name-part taxon-name-part-type="species" reg="sessilifolia">sessilifolia</tp:taxon-name-part></tp:taxon-name></italic>, based on the combined chloroplast dataset (<italic>atpB-rbcL, trnC-petN, trnH-psbA</italic> and <italic>trnL-F</italic>). Maximum Likelihood bootstrap values and Bayesian posterior probability values are indicated above branches respectively.</p></caption><graphic xmlns:xlink="http://www.w3.org/1999/xlink" xlink:href="phytokeys-185-055-g004.jpg" position="float" orientation="portrait" xlink:type="simple" id="oo_611108.jpg"><uri content-type="original_file" xlink:type="simple">https://binary.pensoft.net/fig/611108</uri></graphic></fig></tp:treatment-sec><tp:treatment-sec sec-type="distribution" id="SECID0EDUAE"><title>Distribution and habitat.</title><p>Thailand (Northern floristic region, Nakhon Sawan). Lowland floodplain forest, along the bank of canal in open areas; 30 m alt. (Figs <xref ref-type="fig" rid="F1">1</xref>, <xref ref-type="fig" rid="F3">3</xref>).</p><fig id="F5" position="float" orientation="portrait"><object-id xmlns:xlink="http://www.w3.org/1999/xlink" content-type="doi" xlink:type="simple">10.3897/phytokeys.185.75570.figure5</object-id><object-id xmlns:xlink="http://www.w3.org/1999/xlink" content-type="arpha" xlink:type="simple">9845E427-1823-5580-970C-EF4A0CAE4CF6</object-id><label>Figure 5.</label><caption><p>Holotype of <italic><tp:taxon-name><tp:taxon-name-part taxon-name-part-type="genus" reg="Causonis">Causonis</tp:taxon-name-part><tp:taxon-name-part taxon-name-part-type="species" reg="sessilifolia">sessilifolia</tp:taxon-name-part></tp:taxon-name></italic>.</p></caption><graphic xmlns:xlink="http://www.w3.org/1999/xlink" xlink:href="phytokeys-185-055-g005.jpg" position="float" orientation="portrait" xlink:type="simple" id="oo_611109.jpg"><uri content-type="original_file" xlink:type="simple">https://binary.pensoft.net/fig/611109</uri></graphic></fig></tp:treatment-sec><tp:treatment-sec sec-type="conservation status" id="SECID0EJVAE"><title>Conservation status.</title><p>This species is only known from the type locality and, therefore, has an Area of Occupancy (<abbrev xmlns:xlink="http://www.w3.org/1999/xlink" xlink:title="Area of Occupancy" id="ABBRID0EPVAE" xlink:type="simple">AOO</abbrev>) and Extent of Occupancy (<abbrev xmlns:xlink="http://www.w3.org/1999/xlink" xlink:title="Extent of Occupancy" id="ABBRID0ETVAE" xlink:type="simple">EOO</abbrev>) of 4 km<sup>2</sup>. This suggests that it might be Critically Endangered as the <abbrev xmlns:xlink="http://www.w3.org/1999/xlink" xlink:title="Area of Occupancy" id="ABBRID0EZVAE" xlink:type="simple">AOO</abbrev> is less than 10 km<sup>2</sup> and is only found in one location. The species has been found to grow outside any protected areas and in an abandoned area next to a canal. This could mean the species is more vulnerable than others as it is unprotected. Additionally, all the surrounding areas are used for agriculture and, therefore, it is likely this forested area might also be transformed for this use. Due to this threat, the restricted <abbrev xmlns:xlink="http://www.w3.org/1999/xlink" xlink:title="Area of Occupancy" id="ABBRID0E6VAE" xlink:type="simple">AOO</abbrev> and number of locations, we think that this taxon could be driven to being Critically Endangered or Extinct in a very short time; therefore, we assess the taxon as VUD2 (<xref ref-type="bibr" rid="B5">IUCN 2012</xref>).</p></tp:treatment-sec><tp:treatment-sec sec-type="Taxonomic remarks" id="SECID0EHWAE"><title>Taxonomic remarks.</title><p>Phylogenetically, this pedately 5-foliolate leaved species lies in a clade previously known with species of exclusively trifoliolate leaves such as <italic><tp:taxon-name><tp:taxon-name-part taxon-name-part-type="genus" reg="Causonis">Causonis</tp:taxon-name-part><tp:taxon-name-part taxon-name-part-type="species" reg="trifolia">trifolia</tp:taxon-name-part></tp:taxon-name></italic> (L.) Mabb. &amp; J.Wen and <italic><tp:taxon-name><tp:taxon-name-part taxon-name-part-type="genus" reg="Causonis">Causonis</tp:taxon-name-part><tp:taxon-name-part taxon-name-part-type="species" reg="maritima">maritima</tp:taxon-name-part></tp:taxon-name></italic> (Jackes) Jackes (<xref ref-type="bibr" rid="B14">Parmar et al. 2021</xref>), but <italic><tp:taxon-name><tp:taxon-name-part taxon-name-part-type="genus" reg="Causonis">C.</tp:taxon-name-part><tp:taxon-name-part taxon-name-part-type="species" reg="sessilifolia">sessilifolia</tp:taxon-name-part></tp:taxon-name></italic> lacks the petiolate leaves found in <italic><tp:taxon-name><tp:taxon-name-part taxon-name-part-type="genus" reg="Causonis">C.</tp:taxon-name-part><tp:taxon-name-part taxon-name-part-type="species" reg="trifolia">trifolia</tp:taxon-name-part></tp:taxon-name></italic> and <italic><tp:taxon-name><tp:taxon-name-part taxon-name-part-type="genus" reg="Causonis">C.</tp:taxon-name-part><tp:taxon-name-part taxon-name-part-type="species" reg="maritima">maritima</tp:taxon-name-part></tp:taxon-name></italic>. In particular, this species is phylogenetically most closely related to <italic><tp:taxon-name><tp:taxon-name-part taxon-name-part-type="genus" reg="Causonis">C.</tp:taxon-name-part><tp:taxon-name-part taxon-name-part-type="species" reg="maritima">maritima</tp:taxon-name-part></tp:taxon-name></italic> (<abbrev xmlns:xlink="http://www.w3.org/1999/xlink" xlink:title="Maximum Likelihood" id="ABBRID0ETYAE" xlink:type="simple">ML</abbrev> BS = 74%; Bayesian <abbrev xmlns:xlink="http://www.w3.org/1999/xlink" xlink:title="posterior probabilities" id="ABBRID0EXYAE" xlink:type="simple">PP</abbrev> = 0.99; Fig. <xref ref-type="fig" rid="F4">4</xref>), but morphologically differs from it in having pedately 5-foliolate leaves (vs. trifoliolate), leaves sometimes opposite (vs. leaves always alternate), leaves sessile (vs. leaves petiolate), inflorescence insertion interfoliar (vs. axillary), calyx and corolla glabrous (vs. hairy).</p></tp:treatment-sec><tp:treatment-sec><!--Section generated to contain objects referenced in tp:taxon-treatment.--><fig id="F1" position="float" orientation="portrait"><object-id xmlns:xlink="http://www.w3.org/1999/xlink" content-type="doi" xlink:type="simple">10.3897/phytokeys.185.75570.figure1</object-id><object-id xmlns:xlink="http://www.w3.org/1999/xlink" content-type="arpha" xlink:type="simple">69295D1A-EBEF-5B7B-ABAB-47C3B4D3AD60</object-id><label>Figure 1.</label><caption><p>Map of the specimen collected (black circle).</p></caption><graphic xmlns:xlink="http://www.w3.org/1999/xlink" xlink:href="phytokeys-185-055-g001.jpg" position="float" orientation="portrait" xlink:type="simple" id="oo_611105.jpg"><uri content-type="original_file" xlink:type="simple">https://binary.pensoft.net/fig/611105</uri></graphic></fig></tp:treatment-sec><ref-list><ref id="B5"><mixed-citation xmlns:xlink="http://www.w3.org/1999/xlink" xlink:type="simple"><institution xlink:type="simple">IUCN</institution> (<year>2012</year>) Threats classification scheme (Version 3.2.). <ext-link xlink:type="simple" ext-link-type="uri" xlink:href="http://www.iucnredlist.org/documents/Dec_2012_Guidance_Threats_Classification_Scheme.pdf">http://www.iucnredlist.org/documents/Dec_2012_Guidance_Threats_Classification_Scheme.pdf</ext-link> [Accessed 13.08.2021]</mixed-citation></ref><ref id="B14"><mixed-citation xmlns:xlink="http://www.w3.org/1999/xlink" xlink:type="simple"><person-group><name name-style="western"><surname>Parmar</surname><given-names>G</given-names></name><name name-style="western"><surname>Dang</surname><given-names>VC</given-names></name><name name-style="western"><surname>Rabarijaona</surname><given-names>RN</given-names></name><name name-style="western"><surname>Chen</surname><given-names>ZD</given-names></name><name name-style="western"><surname>Jackes</surname><given-names>BR</given-names></name><name name-style="western"><surname>Barrett</surname><given-names>RL</given-names></name><name name-style="western"><surname>Zhang</surname><given-names>ZZ</given-names></name><name name-style="western"><surname>Niu</surname><given-names>YT</given-names></name><name name-style="western"><surname>Trias-Blasi</surname><given-names>A</given-names></name><name name-style="western"><surname>Wen</surname><given-names>J</given-names></name><name name-style="western"><surname>Lu</surname><given-names>LM</given-names></name></person-group> (<year>2021</year>) Phylogeny, character evolution and taxonomic revision of <italic><tp:taxon-name><tp:taxon-name-part taxon-name-part-type="genus">Causonis</tp:taxon-name-part></tp:taxon-name></italic> Raf., a segregate genus from <italic><tp:taxon-name><tp:taxon-name-part taxon-name-part-type="genus">Cayratia</tp:taxon-name-part></tp:taxon-name></italic> Juss. (<tp:taxon-name><tp:taxon-name-part taxon-name-part-type="family">Vitaceae</tp:taxon-name-part></tp:taxon-name>). Taxon: 1–31. <ext-link xlink:type="simple" ext-link-type="doi" xlink:href="10.1002/tax.12562">https://doi.org/10.1002/tax.12562</ext-link></mixed-citation></ref></ref-list></tp:taxon-treatment>
